# Supplementary material for: Protocetraric and Salazinic Acids as Potential Inhibitors of SARS-CoV-2 3CL Protease: Biochemical, Cytotoxic, and Computational Characterization of Depsidones as Slow-Binding Inactivators
Source: Pharmaceuticals (Basel). 2022 Jun 4;15(6):714. doi: 10.3390/ph15060714 (PMC9227325; doi:10.3390/ph15060714)
Supplement: Supplementary file 1 [file pharmaceuticals-15-00714-s001.zip]

Archive with 1 entries (1 files):
- pharmaceuticals-1750783-supplementary.pdf
